# Supplementary material for: Cooling phase organic fertilizer applied in saline soil increase the content of soil macro-aggregates and aggregate-associated carbon
Source: PLoS One. 2025 Sep 17;20(9):e0330756. doi: 10.1371/journal.pone.0330756 (PMC12443260; doi:10.1371/journal.pone.0330756)
Supplement: S1 File — (XLSX) [file pone.0330756.s001.xlsx]

## Sheet: fig1
The basic data in Figure 1--Content of soil aggregate under different treatments (%)
＞5mm	Repeat 1	Repeat 2	Repeat 3	Mean	Standard deviation		2-5mm	Repeat 1	Repeat 2	Repeat 3	Mean	Standard deviation
I	6.86	9.61	8.21	8.22667	1.37508		I	38.15	41.58	40.32	40.0167	1.735
T	8.39	9.98	10.44	9.60333	1.07565		T	39.39	42.5	41.65	41.18	1.60739
C	12.28	10.16	9.81	10.75	1.33653		C	44.63	42.81	41.93	43.1233	1.377
M	8.46	7.07	6.41	7.31333	1.04644		M	40.18	38.29	37.91	38.7933	1.21583
CK	4.97	5.78	7.35	6.03333	1.21006		CK	34.15	36.91	37.05	36.0367	1.6354
1-2mm	Repeat 1	Repeat 2	Repeat 3	Mean	Standard deviation		1-0.5mm	Repeat 1	Repeat 2	Repeat 3	Mean	Standard deviation
S2	62.76	59.15	61.32	61.0767	1.81726		I	42.45	42.15	39.1	41.2333	1.8536
G2	62.93	61.62	59.64	61.3967	1.65633		T	38.07	42.32	42.43	40.94	2.4861
J2	69.42	66.07	67.09	67.5267	1.71716		C	38.62	40.02	41.08	39.9067	1.23391
F2	56.24	57.11	58.68	57.3433	1.23662		M	40.9	39.36	41.27	40.51	1.01297
CK	58.01	53.94	56.07	56.0067	2.03574		CK	42.81	40.45	41.78	41.68	1.18317
0.25-0.5mm	Repeat 1	Repeat 2	Repeat 3	Mean	Standard deviation		＜0.25mm	Repeat 1	Repeat 2	Repeat 3	Mean	Standard deviation
I	46.18	48.38	47.2	47.2533	1.10097		I	103.6	99.13	103.85	102.193	2.65587
T	48.39	43.66	44.75	45.6	2.47691		T	102.83	99.92	101.09	101.28	1.46427
C	39.3	41.55	41.19	40.68	1.20859		C	95.75	99.39	98.9	98.0133	1.97536
M	46.37	47.96	49.86	48.0633	1.74729		M	107.85	110.21	105.87	107.977	2.17277
CK	51.46	49.38	46.05	48.9633	2.72896		CK	108.6	113.54	111.7	111.28	2.49664
180d	CK	I	T	C	M	CK	I	T	C	M		CK	I	T	C	M
＞5mm	6.08	8.22667	9.53667	11.0167	7.11333	0.0202667	0.0274222	0.0317889	0.0367222	0.0237111	＞5mm	2.02667	2.74222	3.17889	3.67222	2.37111
2-5mm	35.4033	40.0167	41.1133	44.1567	38.7933	0.118011	0.133389	0.137044	0.147189	0.129311	2-5mm	11.8011	13.3389	13.7044	14.7189	12.9311
1-2mm	54.8733	61.0767	61.3967	68.56	55.3433	0.182911	0.203589	0.204656	0.228533	0.184478	1-2mm	18.2911	20.3589	20.4656	22.8533	18.4478
1-0.5mm	41.1467	41.2333	41.0067	39.14	40.51	0.137156	0.137444	0.136689	0.130467	0.135033	1-0.5mm	13.7156	13.7444	13.6689	13.0467	13.5033
0.25-0.5mm	49.0833	47.2533	45.6667	40.28	48.0633	0.163611	0.157511	0.152222	0.134267	0.160211	0.25-0.5mm	16.3611	15.7511	15.2222	13.4267	16.0211
＜0.25mm	113.413	102.193	101.28	96.8467	110.177	0.378044	0.340644	0.3376	0.322822	0.367256	＜0.25mm	37.8044	34.0644	33.76	32.2822	36.7256
												62.1956	65.9356	66.24	67.7178	63.2744
540d	CK	I	T	C	M	CK	I	T	C	M		CK	I	T	C	M
＞5mm	5.62	6.51667	7.10667	8.00667	7.15133	0.0187333	0.0217222	0.0236889	0.0266889	0.0238378	＞5mm	1.87333	2.17222	2.36889	2.66889	2.38378
2-5mm	35.3833	36.3867	36.9433	40.2783	37.0967	0.117944	0.121289	0.123144	0.134261	0.123656	2-5mm	11.7944	12.1289	12.3144	13.4261	12.3656
1-2mm	54.7967	57.97	58.2567	59.18	57.94	0.182656	0.193233	0.194189	0.197267	0.193133	1-2mm	18.2656	19.3233	19.4189	19.7267	19.3133
1-0.5mm	41.28	41.6333	41.66	41.4267	41.3367	0.1376	0.138778	0.138867	0.138089	0.137789	1-0.5mm	13.76	13.8778	13.8867	13.8089	13.7789
0.25-0.5mm	49.48	47.9533	46.2333	43.6233	47.8633	0.164933	0.159844	0.154111	0.145411	0.159544	0.25-0.5mm	16.4933	15.9844	15.4111	14.5411	15.9544
＜0.25mm	113.44	109.54	109.8	107.485	108.612	0.378133	0.365133	0.366	0.358283	0.36204	＜0.25mm	37.8133	36.5133	36.6	35.8283	36.204
												62.1867	63.4867	63.4	64.1717	63.796

## Sheet: fig2
The basic data in Figure 2--Stability indices of soil aggregates under different treatments
180d	MWD	GMD	R＞0.25
I1	1.63651	1.15637	0.654667				MWD（mm）	180d	540d		Average mass diameter			GMD（mm）	180d	540d		Average mass diameter
I2	1.72487	1.18706	0.669567				CK	1.58173	1.5669		0.085072	0.07		CK	1.1	1.09437		0.05	0.0407569
I3	1.70018	1.18419	0.653833				I	1.68719	1.61		0.0455926	0.0337703		I	1.17587	1.12		0.0169536	0.0130805
T1	1.6914	1.17689	0.657233				T	1.74026	1.64		0.0424482	0.0229317		T	1.20853	1.15		0.0275678	0.00898674
T2	1.76123	1.22739	0.666933				C	1.83818	1.71		0.0280491	0.00503402		C	1.29765	1.1975		0.0231959	0.0184075
T3	1.76813	1.2213	0.663033				M	1.65134	1.63		0.0507188	0.0382471		M	1.14422	1.14		0.0285971	0.0203495
C1	1.86802	1.31777	0.679833
C2	1.81235	1.27228	0.670033
C3	1.83416	1.3029	0.681667
M1	1.70436	1.17422	0.633167				treatments	180d			540d
M2	1.64636	1.14118	0.6253					MWD（mm）	GMD（mm）	Content of large aggregates	MWD（mm）	GMD（mm）	Content of large aggregates
M3	1.60329	1.11727	0.639767							（%）			（%）
CK1	1.50211	1.05776	0.633333				CK	1.58±0.09c	1.10±0.05d	62.20±1.00c	1.57±0.07b	1.09±0.04b	62.19±1.60a
CK2	1.57172	1.08962	0.614867				I	1.69±0.05b	1.18±0.02bc	65.94±0.89b	1.61±0.03b	1.12±0.01b	63.49±1.61a
CK3	1.67136	1.15932	0.617667				T	1.74±0.04b	1.21±0.03b	66.24±0.49b	1.64±0.02ab	1.13±0.02b	63.40±2.02a
							C	1.84±0.03a	1.30±0.02a	67.72±0.63a	1.71±0.01a	1.20±0.02a	64.17±0.84a
540d	MWD	GMD	R＞0.25				M	1.65±0.05bc	1.14±0.03cd	63.27±0.72c	1.63±0.04ab	1.14±0.02b	63.80±1.62a
I1	1.11184	1.11184	0.650233
I2	1.13756	1.13756	0.636233
I3	1.1225	1.1225	0.618133
T1	1.14308	1.14308	0.6142
T2	1.13823	1.13823	0.6545				MWD（mm）	180d	Assistant 1	540d	Assistant 2
T3	1.15539	1.15539	0.6333				CK	1.58173	0.807899	1.5669	0.82273
C1	1.18638	1.18638	0.645033				I	1.68719	0.702444	1.61	0.77963
C2	1.18738	1.18738	0.63215				T	1.74026	0.649375	1.64	0.74963
C3	1.21875	1.21875	0.647967				C	1.83818	0.551451	1.71	0.67963
M1	1.15186	1.15186	0.645647				M	1.65134	0.738293	1.63	0.75963
M2	1.14431	1.14431	0.6194
M3	1.1139	1.1139	0.648833				GMD（mm）	180d	Assistant 1	540d	Assistant 2
CK1	1.49983	1.05829	0.636733				CK	1.1	0.58695	1.09437	0.592578
CK2	1.55307	1.08625	0.6239				I	1.17587	0.511078	1.12	0.56695
CK3	1.6478	1.13858	0.604967				T	1.20853	0.478425	1.15	0.53695
							C	1.29765	0.389297	1.1975	0.489446
							M	1.14422	0.542726	1.14	0.54695

## Sheet: fig3
The basic data in Figure 3--Organic carbon content of aggregates under different treatments
180d	＞5mm	2-5mm	1-2mm	1-0.5mm	0.25-0.5mm	＜0.25mm			180d	＞5mm	2-5mm	1-2mm	0.5-1mm	0.25-0.5mm	＜0.25mm
CK1	1.6035	2.0851	1.9912	2.60513	2.6098	1.2365			CK	1.53±0.15c	1.91±0.16d	1.96±0.23c	2.78±0.16d	2.88±0.26c	1.29±0.22c
CK2	1.6379	1.8721	2.1714	2.8251	2.9031	1.1042			I	4.26±0.66ab	4.31±0.31bc	4.61±0.63b	5.69±0.35c	7.72±0.63b	4.11±0.46b
CK3	1.3556	1.7626	1.7212	2.9186	3.1239	1.5373			T	4.80±0.70ab	5.04±0.69ab	5.09±0.47ab	6.83±0.58b	8.60±1.00b	4.62±0.28b
I1	3.64	3.9573	3.76477	6.00635	8.39693	5.36538			C	5.24±0.69a	5.73±0.42a	5.87±0.36a	9.30±0.48a	10.72±0.93a	5.58±0.38a
I2	4.18	4.4535	5.0273	5.31898	7.59811	6.282			M	3.97±0.54b	4.08±0.32c	4.30±0.64b	7.17±0.60b	8.84±0.87b	4.70±0.34b
I3	4.95	4.52251	4.44365	5.73872	7.15865	5.99169
T1	5.51	4.98508	4.72429	7.35823	8.82271	4.57944			540d	＞5mm	2-5mm	1-2mm	0.5-1mm	0.25-0.5mm	＜0.25mm
T2	4.76	5.75148	5.6215	6.92616	9.46615	4.56703			CK	1.52±0.21a	1.80±0.29b	1.88±0.23b	2.66±0.31b	2.87±0.48d	1.27±0.29b
T3	4.12	4.38186	4.93505	6.20784	7.50443	3.92131			I	2.09±0.44a	2.38±0.43ab	2.54±0.56ab	3.57±0.47ab	4.48±0.41c	1.78±0.27ab
C1	4.57	6.06355	5.57745	8.88738	11.5194	4.50051			T	2.13±0.48a	2.59±0.61ab	2.71±0.68ab	3.89±0.85a	5.00±0.45bc	1.92±0.33ab
C2	5.95	5.88066	6.27243	9.82597	9.70397	4.95956			C	2.21±0.82a	2.99±0.42a	3.39±0.71a	4.62±0.43a	6.28±0.71a	2.19±0.28a
C3	5.2	5.25325	5.74621	9.18137	10.9439	4.88429			M	2.38±0.54a	2.67±0.53ab	2.91±0.53ab	4.38±0.54a	5.64±0.67ab	2.03±0.52a
M1	3.85	4.01004	4.95797	7.64349	8.83528	6.03419
M2	4.56	4.42423	4.23685	6.48977	9.71691	5.73375
M3	3.5	3.80572	3.69204	7.37565	7.97805	6.2188
540d	＞5mm	2-5mm	1-2mm	1-0.5mm	0.25-0.5mm	＜0.25mm
CK1	1.73	1.54	1.87	2.57	2.79	1.18
CK2	1.51	1.76	1.66	2.41	3.38	1.03
CK3	1.31	2.11362	2.11	3	2.44	1.59
I1	1.6	1.91	2.04	3.06	4.48	1.79
I2	2.19	2.47	3.15	3.69	4.89	2.05
I3	2.47	2.75	2.44	3.97	4.08	1.51
T1	2.53	3.21	2.02	4.74	5.41	2.15
T2	2.27	2.57	2.73	3.05	5.08	2.06
T3	1.6	1.99	3.37	3.88	4.52	1.54
C1	1.6383	3.29	4.09	4.22	5.53	2.21
C2	3.27	2.51	3.42	5.07	6.94	2.46
C3	2.48	3.18	2.67	4.57	6.37	1.91
M1	1.61	2.78	3.42268	4.26	5.73	1.55
M2	2.64	3.13	2.95395	3.91	6.26	2.03
M3	2.39	2.09	2.36	4.97	4.92	2.59

## Sheet: table2
soil bulk density under different treatments
	10天	180d	540d			10-180d	180d-540d
CK1	1.2453	1.4109	1.4391		CK1	11.3993	2.76562
CK2	1.2481	1.4041	1.4297		CK2	10.9703	2.12632
CK3	1.2568	1.3829	1.4203		CK3	9.60542	1.47856
I1	1.19153	1.39987	1.4201		I1	14.6214	2.34631
I2	1.20508	1.38049	1.4269		I2	13.4228	2.81169
I3	1.18896	1.37998	1.4153		I3	13.3908	2.01512
T1	1.18862	1.36738	1.4248		T1	12.0064	4.41232
T2	1.20422	1.35993	1.4157		T2	11.5244	3.79789
T3	1.21678	1.35849	1.4095		T3	11.4306	3.37472
C1	1.23188	1.35458	1.4128		C1	9.22402	4.55502
C2	1.22458	1.34969	1.398		C2	8.89513	3.54459
C3	1.23244	1.34107	1.4068		C3	8.30953	4.14795
M1	1.23603	1.37787	1.4188		M1	10.7078	3.28815
M2	1.22492	1.37159	1.4148		M2	10.2992	3.01473
M3	1.23004	1.36698	1.4298		M3	9.99649	4.0322

## Sheet: table3
soil porosity under different treatments
180d	Total Porosity（%）	Capillary Porosity（%）	Noncapillary Porosity（%）
CK1	46.7585	18.94	27.8185
CK2	47.0151	19.71	27.3051
CK3	47.8151	19.82	27.9951
I1	47.1747	19.58	27.5947
I2	47.906	19.81	28.096
I3	47.9253	20.1	27.8253
T1	48.4008	20.19	28.2108
T2	48.6819	20.28	28.4019
T3	48.7362	20.4	28.3362
C1	48.8838	20.42	28.4638
C2	49.0683	20.59	28.4783
C3	49.3936	20.67	28.7236
M1	48.0049	20.04	27.9649
M2	48.2418	20.12	28.1218
M3	48.4158	20.19	28.2258
540d	Total Porosity（%）	Capillary Porosity（%）	Noncapillary Porosity（%）
CK1	45.6943	18.26	27.4343
CK2	46.0491	18.45	27.5991
CK3	46.4038	18.52	27.8838
I1	46.4113	18.57	27.7113
I2	46.1547	18.39	27.6747
I3	46.5925	18.642	27.7425
T1	46.234	18.59	27.644
T2	46.5774	18.7	27.9174
T3	46.8113	18.7	28.0313
C1	46.6868	18.73	27.7068
C2	47.2453	18.77	28.0953
C3	46.9132	18.76	27.9232
M1	46.4604	18.698	27.8904
M2	46.6113	18.69	27.6313
M3	46.0453	18.16	27.6153

## Sheet: table4
Contribution rates of soil aggregates at different levels to soil organic carbon
180d	＞5mm	2-5mm	1-2mm	0.5-1mm	0.25-0.5mm	＜0.25	Total
CK1	0.993257	8.61483	15.3204	14.2246	18.6195	21.076	57.7725
CK2	1.15068	7.898	12.4758	13.856	18.5798	17.0693	53.9603
CK3	1.15375	7.66313	11.0156	12.968	13.8291	14.5863	46.6295
I1	1.50405	9.0935	14.2318	15.102	23.3567	22.8726	63.288
I2	2.26478	10.4403	16.7654	12.4025	20.7251	25.6086	62.5981
I3	2.37158	10.6411	15.9012	12.6379	19.718	24.7969	61.2698
T1	2.27927	11.1699	14.658	13.8114	21.0494	22.2034	61.4795
T2	2.36556	10.7152	17.602	14.9649	21.0974	23.1886	68.3924
T3	2.4177	10.2584	16.5438	14.8054	18.8763	27.9637	62.9015
C1	2.40355	11.9536	17.1411	15.1952	20.1441	22.1138	66.8376
C2	2.84435	11.3424	18.5844	17.5022	18.0813	26.4554	68.3546
C3	2.5655	11.0798	18.9331	16.8433	20.4414	25.0344	69.8631
M1	1.56937	7.95138	13.2711	15.4276	20.2182	25.711	58.4377
M2	1.58269	8.5585	11.7963	12.905	23.5441	24.6118	58.3866
M3	1.12122	7.44256	10.7951	15.7024	20.5202	27.9793	55.5815
540d	＞5mm	2-5mm	1-2mm	0.5-1mm	0.25-0.5mm	＜0.25	Total
CK1	0.994104	6.50095	13.2784	13.8761	18.0309	15.9946	52.6804
CK2	0.851433	6.40947	9.51009	10.3983	17.5318	12.068	44.7011
CK3	1.00803	8.87004	12.4287	13.1797	12.8286	21.2916	48.3151
I1	0.775569	6.48596	10.9411	11.7569	19.4284	16.7509	49.3879
I2	1.45387	7.1837	14.8068	12.721	18.3839	18.1175	54.5493
I3	1.43746	8.46834	11.6095	13.3043	16.4784	14.7268	51.298
T1	1.21411	8.58031	9.1151	13.9739	17.9565	18.7893	50.8399
T2	1.37287	7.96737	12.6127	10.4407	19.5266	16.9304	51.9203
T3	1.07836	6.06392	15.6514	13.5792	16.5612	13.8277	52.934
C1	0.957244	9.30319	16.9646	12.043	17.8355	16.5873	57.1036
C2	1.97535	6.38468	13.2693	14.5461	20.2488	18.3436	56.4242
C3	1.228	9.98801	11.9299	13.7739	19.4779	14.7101	56.3977
M1	0.935056	7.49594	13.9249	12.4722	18.9452	11.5521	53.7733
M2	1.42339	8.54599	12.0665	11.5258	20.9546	17.026	54.5163
M3	1.22363	5.81283	10.8044	15.925	18.3623	20.7572	52.1282
